# Supplementary material for: Co-Application of 1-MCP and Laser Microporous Plastic Bag Packaging Maintains Postharvest Quality and Extends the Shelf-Life of Honey Peach Fruit
Source: Foods. 2022 Jun 14;11(12):1733. doi: 10.3390/foods11121733 (PMC9222991; doi:10.3390/foods11121733)
Supplement: Supplementary file 1 [file foods-11-01733-s001.zip]

Archive with 1 entries (1 files):
- foods-1738159-supplementary.pdf
